# Supplementary material for: Plasmogamic Paternal Contributions to Early Zygotic Development in Flowering Plants
Source: Front Plant Sci. 2020 Jun 19;11:871. doi: 10.3389/fpls.2020.00871 (PMC7317025; doi:10.3389/fpls.2020.00871)
Supplement: Supplementary file 1 [file Table_1.XLSX]

## Sheet: Sheet5
Table S1. Effects of mutations on the length of apical and basal cells in Arabidopsis 1-cell embryo.
			One cell embryo length (μm)
	Background	Genotype	Total	Apical cell	Basal cell	Width (μm)	Ratio (A/B)	Number
Lukowitz et al., 2004		Wild type (Ler)	74	13 ± 3	61 ± 7		0.21	n > 20
		yda-1 (Ler)	30	14 ± 3	16 ± 5		0.88	n > 20
		yda-2 (Ler)	37	16 ± 5	21 ± 5		0.76	n > 20
Breuninger et al., 2008		wox8-1 (Ws), wox9-1 (Col)	68.6	14.0 ± 2.1	54.6 ± 7.4		0.26	n = 72
	pWOX9::WOX2	wox8-1 (Ws), wox9-1 (Col)	37.6	15.7 ± 3.9	21.9 ± 4.2		0.72	n = 58
Bayer et al., 2009		Wild type (Ler)	74	13 ± 3	61 ± 7		0.21	n > 20
		yda-1? (Ler)	30	14 ± 3	16 ± 5		0.88	n > 20
		ssp-1? (Ler)	37	14 ± 3	23 ± 5		0.6	n > 20
		fie/fis3 (Ler), cdc2a-1 (Col)	75	13 ± 1	62 ± 2		0.21	n > 20
Waki et al., 2011		Wild type (Ws)	67.2 ± 8.8	13.1 ± 1.5	54.1	12.5±1.3	0.24	n = 25
		rkd4-1/grd-4 (Ws)	39.3 ± 8.1	12.1 ± 2.7	27.2	14.6±2.2	0.45	n = 29
Jong et al., 2011		Wild type (?)	77	14 ± 1	63 ± 6		0.22	n = 30
		grd-3 (Col)	34	11 ± 2	23 ± 3		0.48	n = 30
		grd-4 (Ws)	33	11 ± 3	22 ± 3		0.5	n = 30
		Heterozygote yda-1 (-/+) (Ler)	31	13 ± 3	18 ± 4		0.72	n = 30
		ssp-2 (Col)	64	13 ± 2	51 ± 4		0.25	n = 24
	Heterozygote pGRD::D-YDA (-/+)*1	Wild type (?)	77	15 ± 3	62 ± 15		0.24	n = 50
	Heterozygote pGRD::D-YDA (-/+)	grd-3 (Col)	33	11 ± 2	22 ± 3		0.5	n = 100
	pRPS5a::GRD	grd-3 (Col)	65	13 ± 2	52 ± 13		0.25	n = 30
	pGRD::D-YDA	grd-3 (Col)	34	12 ± 1	22 ± 4		0.55	n = 30
Babu et al., 2013		Wild type (Ler?)	58.6 ± 12	16.3 ± 3.4	42.3 ± 8.6	10.3 ± 2.1	0.39	n = 26
		nma-1? (Ler)	37.7 ± 6.9	9.7 ± 1.6	28.0 ± 5.3	14.2 ± 1.7	0.35	n = 25
Yu et al., 2017		Wild type (Ler)	75	16	58.9 ± 5.1		0.27	n > 30
		zar1-1 (Ler)	106	27	79		0.34	n > 30
		zar1-2 (Ler)	56	17	39.33 ± 5		0.43	n > 30
		agb1-2 (Col)	58	13	45		0.29	n > 30
		zar1-1 (Ler), agb1-2 (Col)	93	14	79		0.18	n > 30
Ueda et al., 2017		Wild type (Col)	69.6 ± 8.4	12.5 ± 1.6	57.1 ± 7.8		0.22 ± 0.0	n = 80
		ssp-2 (Col)	61.5 ± 8.3	15.0 ± 2.6	46.5 ± 8.3		0.34 ± 0.1	n = 129
		wrky2-1 (Col)	56.9 ± 5.9	18.3 ± 4.5	38.6 ± 6.0		0.49 ± 0.2	n = 80
		wrky2-1, ssp-2 (Col)	52.5 ± 6.9	17.3 ± 4.0	35.2 ± 7.1		0.52 ± 0.2	n = 153
	pEASE::WOX8-YFP (Col)	ssp-2 (Col)	69.4 ± 6.8	14.2 ± 2.3	44.8 ± 7.4		0.24 ± 0.0	n = 113
	pWRKY2::WRKY2-YFP (Col)	ssp-2 (Col)	58.9 ± 7.3	14.2 ± 2.3	44.8 ± 7.4		0.33 ± 0.1	n = 124
	pWRKY2::WRKY2(Asp)-YFP (Col)*2	ssp-2 (Col)	67.7 ± 6.8	13.5 ± 2.1	54.2 ± 6.5		0.25 ± 0.1	n = 158
	pWRKY2::WRKY2(Ala)-YFP (Col) *3	ssp-2 (Col)	61.8 ± 6.9	15.4 ± 2.6	46.4 ± 7.3		0.35 ± 0.1	n = 82
	pWRKY2::WRKY2(Asp)-YFP (Col)	wrky2-1 (Col)	71.3 ± 8.0	12.9 ± 2.4	58.4 ± 7.3		0.22 ± 0.0	n = 107
		hdg11-1, 12-2 (Col)	59.9 ± 8.6	13.3 ± 2.0	46.6 ± 8.2		0.29 ± 0.1	n = 161
	pHDG11::HDG11-YFP (Col)	hdg11-1, 12-2 (Col)	67.3 ± 8.1	12.3 ± 1.8	54.9 ± 7.6		0.23 ± 0.0	n = 82
	pEASE::WOX8-YFP (Col)	hdg11-1, 12-2 (Col)	65.2 ± 8.2	12.1 ± 1.9	53.1 ± 7.3		0.23 ± 0.0	n = 90
		wrky2-1, hdg11-1, 12-2 (Col)	46.6 ± 7.1	17.9 ± 3.6	28.7 ± 7.0		0.67 ± 0.2	n = 81
		ssp-2, wrky2-1, hdg11-1, 12-2 (Col)	46.7 ± 7.0	18.3 ± 3.7	28.5 ± 7.0		0.69 ± 0.3	n = 84
	pHTR10::HDG11-YFP (Col)	hdg11-1, 12-2 (Col)	69.8 ± 8.8	12.2 ± 2.3	57.6 ± 7.8		0.21 ± 0.0	n = 89
		Wild type (Col)	78.3 ± 8.3	12.4 ± 1.7	65.9 ± 7.8		0.19 ± 0.0	n = 95
		hdg11-1, 12-2 (Col)	68.1 ± 12.8	13.2 ± 2.3	54.9 ± 12.0		0.25 ± 0.1	n = 100
		♀ hdg11-1, 12-2 X ♂ Wild type (Col)	66.5 ± 10.8	13.3 ± 2.3	53.2 ± 10.9		0.26 ± 0.1	n = 80
		♀ Wild type X ♂ hdg11-1, 12-3 (Col)	74.7 ± 9.4	12.1 ± 1.5	62.6 ± 9.1		0.20 ± 0.0	n = 80
		hdg11-1 (Col)	74.7 ± 8.2	12.6 ± 2.0	62.1 ± 7.6		0.21 ± 0.0	n = 101
		hdg12-2 (Col)	75.6 ± 9.0	12.3 ± 1.8	63.3 ± 8.8		0.20 ± 0.0	n = 80
Yuan et al., 2017		Wild type (Col)					0.24	n > 30
		agb1-2 (Col)					0.28	n > 30
		mpk6-4 (Col)					0.39	n > 30
		mpk6-4, agb1-2 (Col)					0.42	n > 30
		yda-8 (?)					0.91	n > 30
		yda-8 (?) , agb1-2 (Col)					0.93	n > 30
Zhang et al., 2017		Wild type (Col)			48			n > 10
		mpk6-2 (Col)			16			n > 10
		mkk4-18, mkk5-18 (Col)			15			n > 10
Neu et al., 2019		Wild type (Col)	62	13 ± 2	49 ± 6		0.26	n = 10
		yda-1 (Ler)	30	14 ± 1	16 ± 2		0.88	n = 8
		ssp-2 (Col)	49	13 ± 2	36 ± 6		0.36	n = 30
		bsk1-2, bsk2-2 (Col)	52	15 ± 3	37 ± 7		0.41	n = 22
		bsk1-2, bsk2-2, ssp-2 (Col)	44	16 ± 2	28 ± 6		0.57	n = 18
Missing or uncertain information is shaded. Numbers in red and blue indicate the results extracted and calculated from the data presented in numbers and image graphs, respectively. *1, D-YDA; hyperactive variants of YDA. *2, WRKY2 (Asp); WRKY2 in which serine residues in the five SP motifs have been replaced with alanine to block phosphorylation. *3, WRKY2 (Ala); constitutively active phospho-mim…
